# Supplementary material for: Ntombi Vimbela! Sexual violence risk reduction intervention: pre and one-year post assessments from a single arm pilot feasibility study among female students in South Africa
Source: BMC Public Health. 2023 Jun 27;23:1242. doi: 10.1186/s12889-023-16149-x (PMC10294310; doi:10.1186/s12889-023-16149-x)
Supplement: Supplementary file 1 — Supplementary Material 1 [file 12889_2023_16149_MOESM1_ESM.csv]

ID	time	unitvet	residence	current_rel_status	earn	diff_money	financial_status	anyfunding	sexual_IPV	anysexualviolence	genatts1	genatts2	genatts3	genatts4	genatts5	genatts6	genatts7	genatts8	genattscore	relcon1	relcon2	relcon3	relcon4	relcon5	relcon6	relcon7	relcon8	relcon9	relcon10	rel_controlscore	self1	self2	self3	self4	self5	self6	self7	self8	self9	self10	self11	self12	sexual_self_efficacyscore	cesd1	cesd2	cesd3	cesd4	cesd5	cesd6
1	0	1	2		0	1	1	1	0	0	2	3	3	3	2	3	1	3	20	3	3	3	3	3	3	3	3	3	3	30	4	4	1	4	4	4	4	4	1	4	1	4	39	0	0	0	3	0	0
2	0	1	2	1	1	1	2	1	0	0	2	4	1	3	4	4	1	3	22	4	4	4	3	3	4	4	4	4	3	37	4	4	1	3	4	4	3	4	4	4	4	3	42	1	0	0	3	0	0
3	0	1	4	1	1	1	2	1	1	1	2	4	3	2	3	3	1	4	22	3	3	3	2	3	3	3	3	3	2	28	4	1	4	1	1	4	4	4	4	4	4	1	36	1	2	1	3	0	3
4	0	0	1	1	0	0	1	1	0	0	4	4	4	4	4	4	4	4	32	4	4	4	4	4	4	2	4	4	4	38	4	4	4	4	4	4	4	4	4	4	4	1	45	3	3	2	1	3	3
5	0	1	2	1	0	1	2	1	0	0	4	4	4	3	4	4	1	4	28	4	4	4	4	4	2	4	4	4	3	37	4	1	4	4	4	4	4	4	4	4	4	4	45	2	2	1	0	1	1
6	0	0	2	1	1	1	2	1	0	1	2	4	4	4	4	4	1	4	27	3	3	4	3	3	3	3	2	3	3	30	3	2	4	2	3	3	3	4	4	4	4	2	38	2	1	2	1	2	2
7	0	1	2	1	0	1	1	1	0	0	2	4	4	4	3	3	2	3	25	3	3	3	3	3	3	3	3	3	3	30	4	4	3	4	4	4	3	4	3	3		2	38	2	1	1	1	1	2
8	0	1	2	1	0	1	1	1	0	1	2	4	4	4	4	4	1	4	27	4	4	2	3	3	4	1	4	4	2	31	4	4	4	4	4	4	4	4	4	4	4	1	45	1	0	3	0	1	1
9	0	1	1	1	0	1	2	1	0	0	2	3	4	4	4	4	3	4	28	4	4	3	4	4	4	4	3	4	4	38	3	4	4	4	4	4	4	4	4	4	4	3	46	2	1	0	0	1	1
10	0	1	3	0	0	1	1	1	0	1	3	4	3	3	3	4	1	4	25	4	4	4	4	4	4	4	4	1	3	36	4	4		1	4	4	4	4	3	3		1	32	3	0	2	2	2	3
11	0	1	3	1	0	1	2	1	0	0	4	4	4	4	4	4	1	4	29	4	3	2	1	2	4	1	3	4	2	26	3	1	3	1	4	4	4	4	4	3	4	1	36	1	2	0	2	0	1
12	0	1	4	1	0	1	2	1	0	0	1	3	4	4	3	4	1	4	24	4	4	4	4	3	3	4	3	4	1	34	2	4	3	4	4	4	4	3	1	2	3	1	35	1	1	0	0	3	1
13	0	1	2	1	0	0	2	1	1	1	2	4	4	4	4	4	4	4	30	4	3	3	3	3	3	3	3	4	2	31	4	3	4	4	4	4	3	4	4	4	4	2	44	3	2	3	2	3	2
14	0	0	2	1	1	0	1	1	0	0	2	3	3	3	3	3	3	3	23	4	4	4	4	4	3	4	3	4	2	36	3	4	4	4	4	4	4	4	4	4	4	1	44	0	0	0	1	0	0
15	0	0	1	1	0	1	1	1	0	0	2	4	4	3	4	4	4	4	29	4	4	1	4	2	4	1	4	4	1	29	4	4	1	4	4	4	3	4	4	4	4	1	41	0	1	1	3	0	1
16	0	1	2	1	0	1	0	1	0	1	3	3	4	3	3	4	1	4	25	4	4	4	4	4	3	4	3	3	2	35	4	4	3	3	3	3	3	3	3	3	3	2	37	2	2	2	1	2	2
17	0	1	3	1	0	1	2	1	0	0	2	3	4	4	4	4	3	4	28	3	3	4	3	3	4	3	3	4	4	34	4	4	4	1	3	3	1	4	3	4	4	2	37	1	2	0	0	1	0
18	0	0	3	1	0	1	2	1	1	1	2	4	1	4	4	4	4	4	27	4	3	4	4	4	4	4	4	4	3	38	2	4	3	3	4	4	3	4	4	4	3	2	40	2	0	1	2	3	1
19	0	1	2	1	0	1	2	1	1	1	4	4	4	4	4	4	4	4	32	3	1	1	1	1	3	1	1	1	1	14	3	4	3	2	2	1	3	4	4	4	4	4	38	3	2	2	3	3	2
20	0	1	4	1	0	1	1	1	0	0	1	3	4	3	2	4	1	4	22	4	3	4	2	4	4	4	3	4	2	34	4	2	4	4	4	4	4	4	4	4	4	1	43	2	1	3	3	3	3
21	0	1	2	1	0	1	1	1	0	0	3	3	4	4	4	4	1	4	27	4	4	4	4	4	2	4	4	4	4	38	4	4	4	1	4	4	4	3	3	4	4	4	43	0	0	0	3	0	0
22	0	1	1		1	1	0	1	0	0	2	3	3	2	3	4	1	4	22	4	4	4	2	2	4	4	4	4	2	34	4	4	4	4	4	4	4	1	4	1	4	4	42
23	0	1	4	1	0	1	0	1	0	0	3	3	3	3	4	4	2	4	26	2	1	2	4		4	1	3	2	1	20	4		1	4	1	1	4	4	4	4	4	4	35	0	0	0	2	0	1
24	0	0	2	1	0	1	1	1	0	0	3	4	3	3	4	4	4	4	29	4	3	4	4	4	3	4	2	4	3	35	4	4	4	2	4	4	4	4	4	3	4	1	42	1	0	0	3	1	0
25	0	1	2	0	0	1	1	1	0	1	2	4	4	4	3	4	1	4	26	3	1	4	4	4	3	1	4	4	2	30	2	4	4	3	4	4	3	3	2	4	4	3	40	1	0	2	1	2	1
26	0	1	3	1	1	1	0	1	0	0	2	4	3	4	4	4	1	3	25	4	4	3	2	3	4	3	3	3	2	31	2	2		4	3	4	4	3	4	4	4	2	36	2	2	3	0	2	2
27	0	0	2		0	1	0	1	0	0
28	0	1	2	1	0	0	1	1	0	0	3	2	3	3	3	3	3	3	23	3	3	2	2	2	3	2	3	3	2	25	2	4	1	4	4	4	3	2	1	1	1	2	29	0	1	0	0	3	0
29	0	1	4	1	0	0	1	1	1	1	2	4	4	4	3	4	1	4	26	4	2	1	3	4	4	1	1	1	1	22	1	4	4	2	4	1	2	1	4	4	4	1	32	3	3	0	3	3	3
30	0	0	2	1	0	1	0	1	0	0	2	4	4	4	4	4	1	4	27	4	4	4	4	4	3	4	4	4	3	38	4	4	4	3	3	4	3	4	4	4	4	1	42	1	0	1	1	1	1
31	0	0	1	1	0	0	1	1	0	0	2	3	4	3	4	4	4	4	28	4	4	4	4	4	3	4	2	4	1	34	4	4	4	4	4	4	4	4	4	4	4	4	48	0	0	0	3	0	0
32	0	1	4	1	1	0	1	1	1	1	2	3	4	2	3	4	1	4	23	4	4	1	1	2	4	4	3	1	1	25	1	4	3	3	4	4	4	4	4	3	4	4	42	0	0	1	3	0	0
33	0	1	2	1	0	1	1	1	0	0	2	3	4	4	3	3	3	4	26	3	3	3	3	3	3	3	3	3	2	29	4	4	4	1	4	4	4	4	4	4	4	1	42	0	0	0	0	0	0
34	0	0	2	1	1	1	1	1	0	0	2	3	3	4	2	4	3	4	25	4	4	2	3	3	4	4	3	2		29	2	4	3	4	4	4	4	4	4	4	4	2	43	2	2		2	2	3
35	0	1	2	1	0	0	1	1	0	0	4	4	4	3	3	4	1	4	27	4	4	3	4	3	4	4	4	4	2	36	4	3	4	4	4	4	4	4	4	4	4	2	45	2	2	2	3	2	3
36	0	1	2	1	0	1	1	1	0	0	2	3	4	3	4	4	1	4	25	4	4	4	4	3	2	3	4	4	2	34	4	4	1	4	4	4	4	4	4	4	4	1	42	1	0	0	2	1	0
37	0	0	1	0	0	1	2	1	0	0	2	3	4	4	4	4	1	4	26	4	4	4	4	4	2	4	3	4	4	37	4	3	3	4	4	4	4	2	2	3	4	1	38	2	3	2	1	3	2
38	0	1	1	1	1	1	1	1	0	0	2	4	3	4	4	4	1	4	26	4	4	4	3	4	3	4	3	3	2	34	4	4	4	4	4	4	4	4	4	4	4	3	47	1	0	0	1	0	0
39	0	1	2	1	0	1	1	0	0	0	3	3	3	3	3	3	2	2	22	3	3	2	3	3	3	3	3	2	2	27	3	4	4	4	4	4	4	4	4	4	4	1	44	0	1	3	3	3	3
40	0	0	3	1	0	1	0	1	0	0	3	3	4	4	4	4	4	4	30	3	3	3	2	3	2	3	2	3	3	27	1	1	1	4	4	1	4	4	4	4		4	32	3	0	0	3	2	2
41	0	0	2	1	0	1	1	1	0	0	2	3	3	3	3	3	3	4	24	4	4	4	3	3	3	3	3	3	2	32	4	1	4	4	4	4	4	4	4	4	4	1	42	0	0	3	0	2	0
42	0	1	3	0	0	1	1	1	0	0	3	4	4	4	4	4	4	4	31	4	4	4	4	4	4	4	4	4	4	40	3	4	3	4	4	4	4	4	4	4	4	1	43	1	2	0	2	1	1
43	0	0	1	0	0	0	0	1	0	0	2	4	4	4	4	4	4	4	30	4	4	3	4	4	4	4	4	4	3	38	4	4	4	4	4	4	4	4	4	3	4	4	47	1	0	1	0	1	0
44	0	1	2	1	0	1	2	1	1	1	3	4	4	4	4	4	1	4	28	3	3	2	3	3	3	3	3	3	2	28	3	4	4	4	4	4	4	4	4	4	4	4	47	1	2	1	3	2	0
45	0	1	3	1	1	1	2	1	0	0	2	3	4	3	2	4	4	4	26	4	4	4	2	3	3	4	4	4	3	35	3	4	3	4	3	4	4	4	4	4	4	3	44	0	1	0	0	0	0
46	0	0	4	0	0	1	1	1	0	0	2	4	1	2	4	3	3	4	23	4	4	4	3	3	4	3	3	3	2	33	4	4	3	2	3	3	4	3	3	3	3	4	39	0	0	2	1	2	0
47	0	1	2		0	1	1	1	0	1	3	4	4	3	3	4	4	4	29	3	2	2	3	4	3	3	2	3	2	27	4	4	4	3	4	4	4	3	3	4	4	2	43	1	1	0	3	1	0
48	0	1	2	1	0	1	1	1	0	1	3	2	3	4	4	4	2	4	26	4	2	4	1	2	2	1	4	4	3	27	4	1	1	2	4	4	1	1	2	1	4	4	29
49	0	1	1	1	0	1	0	1	0	0	2	4	4	4	4	4	4	4	30	3	3	2	3	2	2	3	3	3	2	26	2		4	4	4	4	3	2	4		4	4	35	0	1	1	2	2	3
50	0	1	2	1	0	1	0	1	0	0	2	4	4	4	4	4	1	4	27	3	2	2	2	3	3	1	4	4	1	25	1	1	1	3	3	3	3	3	3	3	3	2	29	1	1	0	2	1	0
51	0	1	2	1	0	1	2	1	0	0	3	4	4	4	2	4	1	4	26	4	4	4	4	4	4	4	4	4	2	38	4	4	4	4	4	4	4	4	4	4	4	1	45	1	0	1	0	1	0
52	0	1	2	1	0	1	0	1	0	0	1	3	3	1	1	4	1	4	18	3	3	4	4	3	4	3	3	4	3	34
53	0	1	2	1	1	1	1	1	1	1	3	4	3	3	3	3	3	4	26	3	3	3	2	2	2	2	2	2	2	23	3	3	3	2	1	3	4	2	3	4	4	1	33	0	0	0	1	2	1
54	0	0	3	1	0	1	2	1	0	1	4	4	4	4	4	4	4	4	32	4	4	4	4	4	4	4	4	4	4	40	4	1	4	4	4	4	4	4	4	4	4	4	45	1	1	0	0	3	3
55	0	1	1	1	1	1	1	1	0	1	1	3	4	3	3	3	2	3	22	4	2	3	3	3	3	3	2	4	1	28	2	4	4	4	4	4	4	3	4	4	4	3	44	1	2	0	0	2	3
56	0	0	2	1	1	0	1	1	0	0	3	4	4	4	4	4	1	4	28	4	4	4	4	4	4	4	4	4	4	40	4	4	1	4	4	4	4	4	4	4	4	2	43	0	0	0		0	0
57	0	1	2	1	0	1	1	1	0	1	2	4	4	4	4	4	4	4	30	4	3	3	4	4	4	3	3	4	2	34	3	4	4	3	3	3	4	4	4	3	4	4	43	2	1	2	1	1	2
58	0	1	3	1	1	0	1	1	0	0	4	4	1	3	4	4	4	4	28	4	4	4	4	4	4	4	4	3	4	39	3	3	3	4	3	3	3	3	3	3	3	2	36	1	0	1	3	2	1
59	0	0	4	1	0	1	2	1	1	1	1	4	4	4	4	4	4	3	28	4	4	4	4	4	2	4	4	4	1	35	4	4	1	4	4	4	1	4	4	4	1	1	36	0	0	1	1	2	1
60	0	1	3	1	1	1	2	1	0	0	2	3	3	3	3	3	2	4	23	3	3	2	3	3	3	3	3	3	2	28	4	1	4	4	4	4	4	3	4	4	4	2	42	0	1	1	3	0	1
61	0	0	1	1	0	1	2	1	0	0	4	4	4	2	4	4	4	4	30	4	4	4	4	4	3	4	4	4	3	38	4	4	4	3	4	4	3	4	4	4	4	1	43	2	0	2	1	2	0
62	0	1	1	0	1	1	1	1	0	0	2	3	3	3	4	4	3	4	26	3	3	3	3	3	3	3	3	3	3	30	3	1	4	3	3	4	3	4	2	3	4	3	37	0	1	0	3	0	0
63	0	0	2	1	0	0	0	1	0	0	2	3	4	4	4	4	4	4	29	4	4	4	4	4	4	4	4	4	4	40	3	4	3	4	4	4	4	4	4	4	4	3	45	1	0	1	2	1	1
64	0	1	1	1	0	1	2	1	1	1	4	4	4	1	1	1	1	4	20	4	3	4	4	1	4	4	3	3	1	31	3	2	3	1	3	2	3	3	3	3	3	3	32
65	0	1	2	1	0	1	0	1	0	0	1	3	2	4	2	4		4	20	4	4	4	1	4	3	4	4	4	4	36	4	4	4	4	4	4	4	4	4	4	4	1	45	2	0	0	0	2	0
66	0	1	1	0	1	0	1	1	0	0	2	3	4	4	4	4	1	4	26	4	4	2	4	4	3	4	2	4	1	32	3	4	4	4	4	4	4	4	4	4	4	1	44	0
67	0	1	4	1	0	1	2	0	0	0	4	3	4	4	4	4	1	4	28	4	4	4	4	4	4	4	4	4	3	39	4		4	4	4	4	4	4	4	4	4	1	41	3	3	3	3	3	3
68	0	1	3	0	0	1	2	1	1	1	2	3	3	3	3	4	1	4	23	4	4	4	4	4	4	4	4	4	3	39	4	4	4	3	4	4	4	4	4	4	4	4	47	1	1	1	0	2	2
69	0	1	2		0	1	2	1	0	0	2	3	2	3	3	1	4	4	22	4	4	4	4	4	4	3	4	3	2	36	4	4	4	4	3	3	3	3	3	2	1	1	35	0	1	0	1	2	0
70	0	1	2	1	0	1	1	1	0	0	4	4	4	4	4	4	1	4	29	4	4	4	4	4	4	2		3	3	32	3	3	4	4	4	4	4	4	4	4	4	4	46	0	0	0	3	0	0
71	0	1	3	1	0	1	0	1	0	0	3	4	4	3	4	4	1	4	27	4	2	2	3	3	2	2	1	4	2	25	3	4	3			2	3	3	2	3	2	1	26	1	0	0	3	0	0
72	0	0	2	0	0	1	1	1	0	0	2	4	3	4	3	4	3	4	27	4	3	3	4	3	4	3	2	3	2	31	4	4	4	3	4	4	4	3	4	4	4	2	44	1	1	0	0	1	1
73	0	1	2	1	0	0	1	1	0	0	2	4	4	3	4	4	1	4	26	4	4	4	4	4	4	4	4	3	2	37	4	3	1	4	4	4	4	4	4	4	4	4	44	1	1	2	0	1	0
74	0	1	2	0	0	1	2	1	0	0	2	3	3	2	3	3	1	4	21	3	3	3	2	3	3	2	2	4	2	27	4	4	4	4	4	4	4	4	1	3	4	1	41	0	0	1		1	1
75	0	1	3		0	1	1	1	0	1	3	3	4	4	3	4	3	4	28	4	4	4	4	4	4	4	4	4	4	40	3	4	4	4	4	4	3	3	4	2	4	4	43	1	1	2	2	2	2
76	0	1	4	1	1	1	1	1	0	0	3	4	3	4	4	4	1	4	27	3	3	3	3	3	3	3	3	3	2	29	4	4	4	4	4	4	4	4	4	4	4	1	45	1	1	0	2	0	0
77	0	0	2	1	0	1	2	1	0	0	2	4	4	4	4	4	1	4	27	4	4	4	4	3	3	3	3	4	1	33	3	4	4	4	4	4	4	3	4	4	4	3	45	2	2	1	0	3	3
78	0	1	2	1	0	1	1	1	0	0	2	2	2	2	3	3	1	4	19	3	2	3	3	3	2	3	3	3	2	27	1	4	4	3	4	3	3		3	4	4	4	37	1	1	3	3	1	3
79	0	1	1	1	0	1	1	1	0	0	2	4	4	4	4	4	1	4	27	4	4	4	4	4	4	4	4	4	4	40	4	4	4	4	4	4	4	3	4	2	4	3	44	0	0	0	0	0	0
80	0	1	2	1	0	1	1	1	0	0	2	3	4	4	3	4	1	4	25	4	4	4	3	3	3	3	2	3	2	31	3	3	4	3	2	3	1	1	3	3	3	1	30	0	0	0	3	0	0
81	0	1	1	0	1	1	1	1	0	0	4	2	4	4	4	4	1	4	27	3	3	3	4	4	4	3	3	3	2	32	3	3	2	2	2	3	3	4	4	4	2	3	35	0	1	1	3	0	0
82	0	1	2	1	1	1	1	1	0	0	3	4	3	3	4	4	1	4	26	4	4	3	4	4	4	4	4	4	3	38	4	4	4	4	4	4	4	4	4	4	4	1	45	0	1	1	1	1	3
83	0	1	3	1	0	0	1	1	1	1	2	4	2	4	4	4	1	4	25	3	3	4	2	4	4	4	4	4	3	35	2	2	3	4	4	4	4	4	4	4	4	4	43	0	0	0	0	0	0
84	0	1	1	1	0	0	1	1	0	0	3	2	4	2	2	3	1	4	21	3	3	3	3	3	3	3	3	3	2	29	4	4	4	4	3	3	3	3	4	3	3	3	41	1	0	2	2	0	1
85	0	0	2	1	0	1	2	1	0	1	1	3	4	4	3	4	3	4	26	4	4	2	4	4	4	4	4	4	3	37	4	4	4	4	4	4	4	4	4	4	4	1	45	0	0	0	0	2	1
86	0	0	3	1	0	1	2	1	0	0	2	3	4	4	4	4	3	4	28	4	2	4	3	4	2	3	4	4	4	34	2	4		2	4	4	2	3	3	3	4	1	32	3	0	2	2	3	3
87	0	1	2	0	0	1	1	1	0	0		1	2	1	2	4	1	4	15	1	1		3		4	1	4	4	4	22	4	4	4	4	4	4	3	1	4	4	4	2	42	0	1	0	3	3	1
88	0	1	2	1	0	0	1	1	0	0	3	2	1	1		1	3	4	15	2		1	2		3	4	3		1	16	3	2	3	2	2	3	2	3	4	3	3	3	33	0	2	0	2		1
89	0	1	1	1	0	1	1	1	0	0	4	4	3	3	4	4	4	4	30	3	3	4	4	4	4	2	3	4	4	35	3	4	4	1	4	4	4	3	4	4	4	1	40	1	0	1	2	3	1
90	0	1	1	1	1	1	1	1	0	0	2	2	2	2	3	4	1	4	20	3	2	3	3	3	2	3	3	2	3	27	4	4	4	4	4	4	4	4	4	4	4	4	48
91	0	1	4	1	0	0	2	1	0	0	2	3	2	4	3	4	2	3	23	4	4	2	2	3	3	3	3	4	2	30	3	4	3	3	4	4	4	4	4	4	4	1	42
92	0	1	3		0	0	2	1	0	0
93	0	1	3	1	0	1	1	1	1	1	2	3	4	3	3	3	2	4	24	4	4	4	4	4	4	4	4	4	2	38	4	1	4	4	4	4	4	4	4	4	4	4	45	1	1	1	0	1	1
94	0	1	2	1	0	1	1	1	0	0	2	3	4	3	4	4	1	4	25	4	3	4	4	3	4	3	3	4	2	34	4	4	4	4	4	4	4	4	4	4	4	4	48	1	1	1	0	1	2
95	0	1	1	1	0	1	2	0	0	0	3	4	3	4	4	4	4	4	30	4	4	2	4	4	4	4	3	4	2	35	4	4	2	4	4	4	4	4	4	4	4	3	45	1	3	3	0	3	3
96	0	1	4	1	0	1	0	1	0	0	3	3	3	3	3	3	2	3	23	3	3	3	3	3	3	3	3	3	3	30	3	3	3	3	3	4	4	4	4	4	2	2	39	2	2	1	1	2	1
97	0	1	2	0	0	1	1	1	0	0	2	2	3	3	4	4	1	2	21	3	3	3	3	3	3	3	3	3	3	30	4	4	1	4	1	4	1	4	1	1	1	1	27	0	1	1		1	1
98	0	0	2	0	0	1	0	1	0	0	3	4	3	3	3	4	3	4	27	4	3	3	3	4	3	3	2	3	2	30	4	4	4	3	3	4	4	3	4	4	3	2	42	1	0	0	0	0	0
99	1		3	1				1	0	1	2	2	4	4	2	4	3	4	25	4	4	3	3	3	3	2	1	3	3	29	3	4	3	4	4	4	2	4	3	3	4	3	41	3	0	3	0	3	3
100	1		3	1				1	0	1	3	3	4	4	4	4	4	4	30	4	3	3	3	3	3	3	3	3	3	31	4	4	4	4	4	4	4	4	4	3	4	3	46	1	0	0	0	0	0
101	1		3	1				1	0	0	3	4	3	4	4	4	1	4	27	3	4	3	4	4	3	4	3	4	3	35	4	4	4	3	4	4	2	4	4	3	4	2	42	0	0	1	0	0	0
102	1		1	1				0	0	0	2	3	3	4	4	4	4	4	28	4	3	4	3	4	3	4	3	4	1	33	3	4	4	4	3	4	4	4	4	4	4	1	43	0	0	1	1	1	0
103	1		1	0				1	0	0	2	4	4	4	4	4	4	4	30												4	4	4	4	4	4	4	4	4	4	4	4	48	3	1	1	1	2	2
104	1		4	0				1	0	0	2	3	3	4	3	4	3	4	26												2	4	4	4	4	4	4	4	4	4	4	1	43	1	0	0	1	1	2
105	1		1	1				1	0	1	2	3	3	3	4	4	1	4	24	4	4	2	2	4	3	2	3	2	1	27	2	4	3	3	4	2	3	4	4	4	4	4	41	1	0	3	0	1	1
106	1		3	1				1	0	0	3	3	3	2	3	4	1	3	22	4	4	4	4	4	4	4	4	4	4	40	4	4	4	4	4	4	4	4	1	1	1	1	36	1	0	0	0	0	0
107	1		3	1				1	0	0	2	4	4	2	4	4	1	4	25	4	4	4	4	4	2	3	3	3	3	34	4	4	4	1	4	4	3	4	4	4	3	3	42	1	1	0	2	0	0
108	1		3	1				1	0	0	2	3	4	1	3	4	1	4	22	4	4	4	4	4	4	4	4	4	1	37	4	3	4	3	4	3	3	4	3	3	3	3	40	1	1	2	3	0	3
109	1		1	1				0	1	1	2	4	3	4	4	4	4	4	29	4	3	4	4	4	3	3	3	3	4	35	2	3	2	4	4	4	4	3	4	4	4	1	39	1	1	1	1	1	0
110	1		1	1				1	0	0	1	3	4	4	4	4	3	4	27	4	4	4	4	4	3	4	3	4	4	38	4	4	4	3	4	4	3	4	4	4	4	1	43	3	3	2	2	2	3
111	1		1	1				1	0	0	3	3	3	4	4	4	1	4	26	4	4	4	3	3	4	2	3	4	2	33	2	2	3	4	4	4	4	4	4	4	4	4	43	0	0	0	3	0	2
112	1		1	0				1	0	0	2	4	4	4	4	4	4	4	30												4	3	3	4	4	4	4	4	4	4	4	4	46	1	1	0	1	1	1
113	1		2	0				1	0	0	3	4	4	4	4	4	4	4	31												3	4	3	4	4	1	4	4	4	4	4	2	41	0	0	0	0	1	0
114	1		1	0				0	0	0	2	4	4	4	4	4	1	4	27												4	3	1	1	4	4	1	4	4	4	4	1	35	3	0	3	3	3	3
115	1		3	1				1	0	0	3	4	4	3	4	4	1	4	27	4	3	2	4	4	4	3	3	3	2	32	1	1	1	4	4	3	4	1	3	4	4	4	34	0	0	0	0	0	0
116	1		1	0				1	0	0	2	4	3	4	4	4	1	4	26												4	4	4	4	4	4	4	4	4	4	4	1	45	2	1	1	1	2	0
117	1		3	1				1	0	0	2	4	4	3	3	4	1	4	25	4	4	3	3	3	3	3	2	4	2	31	1	4	1	4	4	4	4	4	3	3	4	2	38	0	0	0	0	0	0
118	1		1	0				1	0	0	2	3	4	2	4	4	4	4	27												4	4	4	4	1	4	4	4	4	4	4	1	42	2	1	3	1	3	3
119	1		2	1				1	0	0	3	3	4	4	4	4	1	4	27	3	3	2	3	3	4	3	3	3	2	29	4	4	4	4	4	4	4	4	4	4	4	4	48	0	0	0	3	0	0
120	1		1	1				1	0	1	3	3	3	4	4	4	4	4	29	3	3	2	3	3	2	3	3	3	2	27	3	1	4	4	4	4	4	4	4	4	4	2	42	0	1	1	1	1	1
121	1		4					1	0	0	3	3	4	2	4	4	4	4	28												4	4	4	4	4	4	4	4	4	4	4	3	47	1	1	0	2	1	0
122	1		1	1				1	0	0	1	4	4	4	4	4	4	4	29	4	4	2	4	4	4	4	3	4	4	37	4	4	4	4	4	4	4	4	4	4	4	2	46	1	0	0	0	0	0
123	1		1	1				1	0	0	2	4	4	4	4	4	3	4	29	4	4	2	4	3	4	3	3	3	2	32	2	4	4	1	4	4	3	4	3	4	4	2	39	1	3	1	1	2	2
124	1		1	1				1	0	0	2	4	3	4	4	4	1	4	26	4	4	3	4	4	4	4	4	4	2	37	2	4	4	4	4	4	4	4	4	4	4	1	43	1	0	0	3	2	1
125	1		2	1				1	0	1	2	4	3	4	4	4	1	4	26	4	4	2	4	3	3	4	4	4	2	34	3	3	3	4	4	4	4	4	4	4	4	3	44	0	0	1	2	0	0
126	1		3	1				1	0	0	2	3	4	3	3	3	1	4	23	4	4	4	4	4	4	4	4	4	4	40	4	4	4	4	4	4	4	4	4	4	4	4	48	1	0	0	0	0	0
127	1		2	1				1	0	0	3	3	4	3	4	4	3	4	28	4	3	3	4	4	4	3	3	3	3	34	2	4	4	3	4	4	4	4	4	4	4	1	42	1	0	1	3	0	1
128	1		3	1				1	0	0	3	3	3	2	4	4	3	4	26	4	4	4	4	3	4	4	3	3	2	35	4	4	4	4	4	4	4	4	4	4	1	1	42	1	2	0	3	2	0
129	1		2	1				1	0	0	2	2	3	2	3	4	1	4	21	3	3	3	3	3	3	3	3	3	3	30	4	4	4	4	4	4	4	1	4	4	4	1	42	0	0	3	3	0	0
130	1		3	1				1	0	0	2	3	3	3	4	4	1	4	24	4	4	4	4	4	4	4	3	4	3	38	4	4	4	1	4	4	3	4	3	4	4	4	43	0	0	0	0	1	0
131	1		3	1				1	0	0	4	4	3	3	4	4	1	3	26	4	4	4	4	4	4	4	4	4	4	40	4	4	4	4	4	4	4	4	4	4	4	4	48	0	0	0	3	0	0
132	1		2	1				1	0	0	2	2	3	4	4	4	4	4	27	4	4	1	3	2	4	4	3	4	2	31	3	2	3	4	4	4	4	4	4	4	4	3	43	3	0	0	1	1	1
133	1		1	1				1	0	0	3	3	3	4	3	4	3	4	27	3	3	3	3	3	3	3	3	3	3	30	4	4	1	1	4	4	4	1	1	3	3	2	32	0	2	0	2	1	1
134	1		2	1				1	0	0	4	4	4	4	4	4	1	4	29	4	4	4	4	4	4	4	3	4	2	37	4	4	2	4	4	4	4	4	4	4	4	1	43	0	1	0	0	0	0
135	1		1	1				1	0	1	1	2	4	2	3	4	4	4	24	3	2	3	2	3	2	2	2	3	2	24	3	3	3	4	3	3	3	4	4	4	4	1	39	1	0	0	0	2	1
136	1		1	1				1	0	0	3	4	4	3	3	4	3	3	27	3	3	3	3	3	3	3	3	3	3	30	4	4	4	4	4	4	4	4	4	4	4	4	48	1	1	1	2	1	0
137	1		3	1				1	0	0	3	4	4	4	4	4	4	4	31	4	4	3	4	4	3	4	4	4	4	38	3	4	4	3	4	4	4	4	4	4	4	3	45	1	1	0	0	1	2
138	1		3	0				1	1	1	2	3	3	4	4	4	4	3	27												4	3	4	3	4	4	4	4	2	1	4	4	41	0	0	0	0	1	0
139	1		1	1				1	0	0	2	4	3	4	4	4	1	4	26	4	4	4	4	4	4	4	4	4	2	38	4	4	4	4	4	4	4	4	4	4	4	4	48	0	0	0	0	0	0
140	1		1					1	0	0	4	4	4	4	4	4	4	4	32												3	3	4	4	4	4	4	4	4	4	4	4	46	1	1	0	2	1	1
141	1		2	1				1	0	0	2	2	3	4	4	4	4	4	27	4	4	4	4	4	4	4	4	4	1	37	3	4	4	4	4	4	4	4	3	3	3	4	44	0	0	0	3	0	0
142	1		2	0				1	1	1	2	4	4	4	3	3	3	4	27												3	3	1	3	3	3	4	3	4	3	4	4	38	1	2	1	0	1	1
143	1		1	1				1	1	1	4	4	1	3	3	4	1	4	24	4	3	3	3	3	3	3	2	3	3	30	3	3	3	3	3	3	3	3	2	2	3	2	33	1	1	1	1	1	1
144	1		1	1				0	0	0	2	4	3	3	3	4	1	3	23	3	2	3	4	4	4	4	4	4	2	34	4	4	4	4	4	4	4	4	4	4	4	4	48	1	0	2	0	2	1
145	1		1	0				1	0	0	2	4	4	4	4	4	3	4	29												4	3	4	3	3	3	2	4	4	3	4	2	39	0	0	0	0	0	0
146	1		1	1				1	1	1	3	3	3	3	2	3	2	3	22	3	3	2	3	3	3	3	3	3	2	28	3	4	4	4	4	4	4	4	4	4	4	1	44	3	3	0	1	3	3
147	1		3					1	0	0	2	4	4	4	4	4	4	4	30												3	4	4	2	4	4	4	4	4	4	4	3	44	1	2	2	2	1	1
148	1		1	1				1	0	0	2	3	3	3	3	3	4	4	25	3	3	3	3	3	3	3	3	3	3	30	4	1	4	4	4	4	4	4	4	4	4	4	45	0	0	1	2	1	1
149	1		2	1				1	0	0	2	4	4	3	4	4	1	4	26	4	4	2	2	2	2	3	2	4	2	27	1	4	4	4	4	4	4	4	4	4	4	1	42	0	0	0	0	0	0
150	1		2					1	0	0	2	3	3	3	4	3	1	4	23												4	4	1	4	4	4	2	4	3	4	3	1	38	0	1	2	0	3	3
151	1		1	1				1	0	1	2	4	4	3	4	4	3	4	28	4	4	2	3	2	4	4	3	3	2	31	4	4	4	3	4	4	4	2	4	2	4	4	43	1	0	0	3	1	2
152	1		3					1	0	0	2	3	3	3	3	4	3	3	24												3	3	3	4	4	4	4	4	3	4	4	4	44	1	0	0	1	1	0
153	1		2	1				1	0	0	2	4	3	3	3	4	3	4	26	3	3	2	3	3	3	3	3	3	2	28	3	4	4	4	4	4	4	4	4	4	4	1	44	2	2	2	1	2	2
154	1		1	1				1	0	0	3	4	4	4	4	4	1	4	28	4	4	4	4	4	4	4	4	4	4	40	3	3	3	3	3	3	3	3	3	3	3	2	35	0	0	0	3	1	1
155	1		1	1				1	0	0	2	3	4	4	4	4	1	4	26	4	4	4	4	4	4	4	3	3	3	37	3	3	3	1	3	3	1	4	3	3	3	3	33	1	1	0	0	1	1
156	1		3	1				1	0	0	2	3	3	2	3	4	1	4	22	4	4	3	4	4	3	4	3	2	1	32	3	4	1	1	4	4	3	4	4	4	4	2	38	2	0	0	0	0	0
157	1		3	1				1	0	1	4	4	4	4	4	4	4	4	32	4	3	4	4	4	4	4	4	4	2	37	2	4	4	4	4	4	4	4	4	4	4	3	45	3	0	0	1	0	2
158	1		1	1				1	0	0	2	4	4	3	4	4	4	4	29	4	4	4	4	4	2	4	4	4	4	38	2	4	4	3	4	4	4	4	4	4	4	1	42	1	0	0	0	0	0
159	1		1	1				0	0	1	4	4	4	4	4	4	4	4	32	4	4	4	4	4	4	4	4	4	4	40	4	1	4	4	4	4	4	4	4	4	4	4	45	1	0	0	1	1	1
160	1		1	1				1	0	0	2	4	4	3	2	4	4	4	27	4	4	4	4	4	3	4	3	4	2	36	2	4	4	4	4	4	4	4	4	4	4	1	43	1	1	2	2	3	2
161	1		1	1				1	0	0	3	3	4	4	3	4	4	4	29	4	4	4	4	4	4	4	4	4	4	40	3	3	4	4	4	4	4	4	4	4	4	2	44	2	2	1	1	1	1
162	1		1	0				1	0	1	4	4	4	4	4	4	4	4	32												4	4	4	4	4	4	2	4	4	1	4	1	40	1	1	0	2	1	1
163	1		3	1				1	0	0	3	4	3	3	3	4	1	3	24	3	2	3	3	3	3	3	2	3	2	27	2	1	4	4	4	4	4	4	4	4	4	3	42	0	0	0	0	0	1
164	1		1	1				1	0	0	4	4	4	4	4	4	1	1	26	4	4	4	4	4	3	4	2	4	2	35	4	4	4	2	4	4	4	4	4	4	4	4	46	2	2	1	0	2	2
165	1		1	1				1	0	0	2	3	3	4	3	4	1	3	23	4	3	4	3	2	4	3	4	4	2	33	3	3	4	2	4	4	4	4	4	4	4	1	41	1	0	0	1	0	0
166	1		1	1				1	0	0	4	4	4	4	3	4	4	3	30	3	1	3	4	4	4	1	4	4	1	29	2	3	3	3	3	3	3	3	2	2	2	2	31	0	0	3	0	0	1
167	1		1	1				1	0	0	2	4	4	3	4	4	3	1	25	4	2	3	4	4	3	3	2	2	2	29	3	4	4	4	4	4	3	4	2	1	4	1	38	0	0	1	1	1	1
168	1		3	1				1	0	1	2	3	4	3	3	3	2	4	24	3	3	2	3	3	3	3	3	3	2	28	2	4	4	3	4	4	4	4	4	4	4	1	42	0	1	1	2	0	0
169	1		3	1				1	0	0	2	3	3	3	3	4	3	4	25	3	3	3	3	3	3	3	3	3	3	30	4	4	4	3	3	4	4	3	3	2	4	1	39	1	0	3	1	3	0
170	1		3	0				1	0	1	2	4	4	4	4	4	4	4	30												4	4	3	3	4	4	3	4	4	4	4	2	43	2	1	1	1	1	1
171	1		1	1				1	0	0	2	3	4	3	3	3	2	4	24	3	3	3	3	3	3	3	3	3	2	29	4	4	4	4	4	4	4	3	3	4	4	4	46	1	2	3	2	1	1
172	1		2	0				0	1	1	2	3	3	4	3	4	1	3	23												1	4	4	3	3	4	4	4	4	4	4	3	42	1	0	0	2	3	1
173	1		1	1				1	0	0	3	4	4	3	4	4	1	4	27	4	4	4	3	4	3	4	3	4	4	37	3	4	4	4	4	4	4	4	4	4	4	4	47	2	1	1	0	3	0
174	1		1	1				1	1	1	2	4	4	4	3	4	1	4	26	4	4	2	3	4	4	4	4	4	1	34	1	4	3	4	4	4	4	4	4	4	4	1	41	1	1	0	0	0	0
175	1		1	1				1	0	0	3	4	4	4	4	4	2	4	29	4	4	4	4	4	3	4	3	4	2	36	4	4	4	4	4	4	2	4	4	4	4	2	44	1	0	2	2	2	1
176	1		1	1				1	0	0	3	4	4	3	4	4	3	4	29	4	2	4	4	4	4	2	3	4	2	33	3	4	4	4	4	4	4	3	4	4	4	2	44	0	0	0	2	1	0
177	1		1	1				1	0	0	1	4	4	3	4	4	4	4	28	4	4	4	4	4	3	4	3	4	2	36	2	4	1	1	4	3	3	3	3	3	3	1	31	1	1	0	2	0	1
178	1		2	1				1	0	0	2	4	4	4	4	4	1	4	27	4	4	4	4	4	3	4	3	4	4	38	4	4	1	4	4	4	4	4	4	4	4	1	42	0	0	0	0	0	0
179	1		1	1				1	0	0	2	3	1	1	4	4	3	4	22	4	4	4	3	3	3	3	3	3	3	33	3	4	3	2	3	4	4	4	4	4	3	2	40	0	0	0	3	0	0
180	1		4	1				1	0	0	4	4	4	3	4	4	4	4	31	3	3	3	1	3	4	3	3	3	2	28	4	4	4	4	4	4	4	4	4	4	4	1	45	0	0	3	0	1	0
181	1		2	0				1	0	0	4	4	4	4	4	4	4	4	32												4	4	1	3	4	4	4	4	4	1	4	1	38	1	0	0	0	0	0
182	1		4	1				1	0	0	2	3	4	4	4	4	4	4	29	3	3	3	3	3	4	3	3	4	3	32	4	4	4	4	4	4	4	4	4	4	4	3	47	1	1	0	0	1	1
183	1		2	1				1	0	0	3	3	4	2	4	1	3	4	24	4	4	4	4	4	4	4	4	4	3	39	2	4	4	1	4	4	4	4	4	4	4	3	42	2	0	2	0	1	3
184	1		1	1				0	0	0	2	3	2	4	4	4	1	4	24	4	3	3	4	3	4	3	2	3	2	31	1	1	4	4	4	4	4	4	4	1	4	1	36	1	0	3	0	1	2
185	1		2	0				1	0	0	2	3	3	3	3	3	2	4	23												1	4	4	3	3	4	4	4	4	4	4	4	43	3	2	1	2	3	1
[truncated: 47 more columns]
